# Supplementary material for: Ancient dolphin genomes reveal rapid repeated adaptation to coastal waters
Source: Nat Commun. 2023 Jul 18;14:4020. doi: 10.1038/s41467-023-39532-z (PMC10354069; doi:10.1038/s41467-023-39532-z)
Supplement: Supplementary file 4 — Supplementary Data 1 [file 41467_2023_39532_MOESM4_ESM.xlsx]

## Sheet: nuclear_ancient
Sample	Site	Code	14C Age (BP)	Calibrated 14C age (BP) [1σ]	Calibrated 14C age (BP) [2σ]	AN	Link	Provenance	Contact
SP1060	Southern Bight	R-EVA 1656	5,624 +/- 28	5,896-5,723	5,979-5,626	SAMN34041706	https://www.ncbi.nlm.nih.gov/biosample/SAMN34041706	Natural History Museum Rotterdam/ Max Planck Institute for Evolutionary Anthropology	Klaas Post
						SRR24189295
						SRR24189284
						SRR24189275
						SRR24189296
NMR10326	Smiths Knoll	GrA 25851	8,135 +/- 45	8,518-8,346	8,610-8,243	SAMN34041710	https://www.ncbi.nlm.nih.gov/biosample/SAMN34041710	Natural History Museum Rotterdam	Klaas Post
						SRR24189287_94
						SRR24189269
NMR2273	Smiths Knoll	GrA 25850	7,390 +/- 50	7,745 -7,572	7,842-7,492	SAMN34041708	https://www.ncbi.nlm.nih.gov/biosample/SAMN34041708	Natural History Museum Rotterdam	Klaas Post
						SRR24189270_74
NMR10151	Southern Bight, 52:53:842N 2:83:471E	OxA-32156	6,822 +/- 39	7,228-7,036	7,303-6,935	SAMN34041707	https://www.ncbi.nlm.nih.gov/biosample/SAMN34041707	Natural History Museum Rotterdam	Klaas Post
						SRR24189279_83
						SRR24189285_86

## Sheet: nuclear_contemporary
Sample	Site	Date	Type of sample	Sex	AN	Link	Provenance	Contact
tt0702	Shannon Estuary, Ireland	2007-07-16	biopsy	M	SAMN34041800	https://www.ncbi.nlm.nih.gov/biosample/SAMN34041800	University College Cork	Emer Rogan
					SRR24189278
C60	Bay of Mont St Michel, France	2011-07-29	biopsy	F	SAMN34041801	https://www.ncbi.nlm.nih.gov/biosample/SAMN34041801	Groupe d'Etude des Cetaces du Cotentin/ Universite de La Rochelle/ University of St Andrews	Marie Louis
					SRR24189277
SW1997/171b	South Uist, Scotland, United-Kingdom	1997-11-20	stranded dolphin	M	SAMN34041802	https://www.ncbi.nlm.nih.gov/biosample/SAMN34041802	Scottish Marine Animal Stranding Scheme, University of Glasgow	Andrew Brownlow
					SRR24189276 SRR24866568

## Sheet: mitogenomes
Sample_name	Genbank Accession Number	Sequence_name	Location	Ancient/contemporary	Reference
10151	OR120165	Ttr_anc1	North Sea	ancient	this paper
2273	OR120166	Ttr_anc2	North Sea	ancient	this paper
3920	OR120167	Ttr_anc3	North Sea	ancient	this paper
SP1060	OR120168	Ttr_anc4	North Sea	ancient	this paper
117696	OR120169	Ttr_ENP1	eastern North Pacific	contemporary	Louis et al. 2021 Science Advances
113122	OR120170	Ttr_ENP2	eastern North Pacific	contemporary	Louis et al. 2021 Science Advances
115669	OR120171	Ttr_ENP3	eastern North Pacific	contemporary	Louis et al. 2021 Science Advances
117692	OR120172	Ttr_ENP4	eastern North Pacific	contemporary	Louis et al. 2021 Science Advances
117698	OR120173	Ttr_ENP5	eastern North Pacific	contemporary	Louis et al. 2021 Science Advances
125942	OR120174	Ttr_ENP6	eastern North Pacific	contemporary	Louis et al. 2021 Science Advances
125944	OR120175	Ttr_ENP7	eastern North Pacific	contemporary	Louis et al. 2021 Science Advances
145428	OR120176	Ttr_ENP8	eastern North Pacific	contemporary	Louis et al. 2021 Science Advances
145429	OR120177	Ttr_ENP9	eastern North Pacific	contemporary	Louis et al. 2021 Science Advances
145430	OR120178	Ttr_ENP10	eastern North Pacific	contemporary	Louis et al. 2021 Science Advances
146413	OR120179	Ttr_ENP11	eastern North Pacific	contemporary	Louis et al. 2021 Science Advances
146414	OR120180	Ttr_ENP12	eastern North Pacific	contemporary	Louis et al. 2021 Science Advances
146416	OR120181	Ttr_ENP13	eastern North Pacific	contemporary	Louis et al. 2021 Science Advances
146419	OR120182	Ttr_ENP14	eastern North Pacific	contemporary	Louis et al. 2021 Science Advances
14Tt001	OR120183	Ttr_WNA1	western North Atlantic	contemporary	Louis et al. 2021 Science Advances
14Tt004	OR120184	Ttr_WNA2	western North Atlantic	contemporary	Louis et al. 2021 Science Advances
14Tt006	OR120185	Ttr_WNA3	western North Atlantic	contemporary	Louis et al. 2021 Science Advances
14Tt021	OR120186	Ttr_WNA4	western North Atlantic	contemporary	Louis et al. 2021 Science Advances
14Tt022	OR120187	Ttr_WNA5	western North Atlantic	contemporary	Louis et al. 2021 Science Advances
14Tt023	OR120188	Ttr_WNA6	western North Atlantic	contemporary	Louis et al. 2021 Science Advances
14Tt025	OR120189	Ttr_WNA7	western North Atlantic	contemporary	Louis et al. 2021 Science Advances
160317	OR120190	Ttr_ENP15	eastern North Pacific	contemporary	Louis et al. 2021 Science Advances
160321	OR120191	Ttr_ENP16	eastern North Pacific	contemporary	Louis et al. 2021 Science Advances
160322	OR120192	Ttr_ENP17	eastern North Pacific	contemporary	Louis et al. 2021 Science Advances
160326	OR120193	Ttr_ENP18	eastern North Pacific	contemporary	Louis et al. 2021 Science Advances
160335	OR120194	Ttr_ENP19	eastern North Pacific	contemporary	Louis et al. 2021 Science Advances
7Tt156	OR120195	Ttr_ENP20	eastern North Pacific	contemporary	Louis et al. 2021 Science Advances
7Tt161	OR120196	Ttr_WNA8	western North Atlantic	contemporary	Louis et al. 2021 Science Advances
7Tt182	OR120197	Ttr_WNA9	western North Atlantic	contemporary	Louis et al. 2021 Science Advances
7Tt193	OR120198	Ttr_WNA10	western North Atlantic	contemporary	Louis et al. 2021 Science Advances
7Tt270	OR120199	Ttr_WNA11	western North Atlantic	contemporary	Louis et al. 2021 Science Advances
7Tt278	OR120200	Ttr_WNA12	western North Atlantic	contemporary	Louis et al. 2021 Science Advances
7Tt282	OR120201	Ttr_WNA13	western North Atlantic	contemporary	Louis et al. 2021 Science Advances
7Tt284	OR120202	Ttr_WNA14	western North Atlantic	contemporary	Louis et al. 2021 Science Advances
7Tt287	OR120203	Ttr_WNA15	western North Atlantic	contemporary	Louis et al. 2021 Science Advances
7Tt350	OR120204	Ttr_WNA16	western North Atlantic	contemporary	Louis et al. 2021 Science Advances
92200	OR120205	Ttr_WNA17	western North Atlantic	contemporary	Louis et al. 2021 Science Advances
IR23	OR120206	Ttr_ENA1	eastern North Atlantic	contemporary	Louis et al. 2021 Science Advances
IR24	OR120207	Ttr_ENA2	eastern North Atlantic	contemporary	Louis et al. 2021 Science Advances
IR30	OR120208	Ttr_ENA3	eastern North Atlantic	contemporary	Louis et al. 2021 Science Advances
IR33	OR120209	Ttr_ENA4	eastern North Atlantic	contemporary	Louis et al. 2021 Science Advances
IR34	OR120210	Ttr_ENA5	eastern North Atlantic	contemporary	Louis et al. 2021 Science Advances
IR36	OR120211	Ttr_ENA6	eastern North Atlantic	contemporary	Louis et al. 2021 Science Advances
S10	OR120212	Ttr_ENA7	eastern North Atlantic	contemporary	Louis et al. 2021 Science Advances
S12	OR120213	Ttr_ENA8	eastern North Atlantic	contemporary	Louis et al. 2021 Science Advances
S27	OR120214	Ttr_ENA9	eastern North Atlantic	contemporary	Louis et al. 2021 Science Advances
S31	OR120215	Ttr_ENA10	eastern North Atlantic	contemporary	Louis et al. 2021 Science Advances
S37	OR120216	Ttr_ENA11	eastern North Atlantic	contemporary	Louis et al. 2021 Science Advances
S38	OR120217	Ttr_ENA12	eastern North Atlantic	contemporary	Louis et al. 2021 Science Advances
S39	OR120218	Ttr_ENA13	eastern North Atlantic	contemporary	Louis et al. 2021 Science Advances
S40	OR120219	Ttr_ENA14	eastern North Atlantic	contemporary	Louis et al. 2021 Science Advances
S41	OR120220	Ttr_ENA15	eastern North Atlantic	contemporary	Louis et al. 2021 Science Advances
S42	OR120221	Ttr_ENA16	eastern North Atlantic	contemporary	Louis et al. 2021 Science Advances
S43	OR120222	Ttr_ENA17	eastern North Atlantic	contemporary	Louis et al. 2021 Science Advances
S53	OR120223	Ttr_ENA18	eastern North Atlantic	contemporary	Louis et al. 2021 Science Advances
S54	OR120224	Ttr_ENA19	eastern North Atlantic	contemporary	Louis et al. 2021 Science Advances
S56	OR120225	Ttr_ENA20	eastern North Atlantic	contemporary	Louis et al. 2021 Science Advances
C60	OR120226	Ttr_ENA21	eastern North Atlantic	contemporary	this paper
tt0702	OR120227	Ttr_ENA22	eastern North Atlantic	contemporary	this paper
SW1997/171b	OR120228	Ttr_ENA23	eastern North Atlantic	contemporary	this paper
