# Supplementary material for: Ancient dolphin genomes reveal rapid repeated adaptation to coastal waters
Source: Nat Commun. 2023 Jul 18;14:4020. doi: 10.1038/s41467-023-39532-z (PMC10354069; doi:10.1038/s41467-023-39532-z)
Supplement: Supplementary file 6 — Source Data [file 41467_2023_39532_MOESM6_ESM.xlsx]

## Sheet: Fig1a
Figure 1a. Map of sample locations of the four ancient and 60 contemporary coastal and pelagic bottlenose dolphins
Ecotype and geographical coordinates to plot the samples are given below and the script is deposited in the repository DataSuds in the folder map
Individual	Ecotype	Ecotype	Lat	Long
S31	Coastal	NEACoastal	56.1397	-3.09833
S37	Coastal	NEACoastal	57.7715	-3.84
S39	Coastal	NEACoastal	57.6685	-2.9992
S41	Coastal	NEACoastal	57.5291	-4.16042
S42	Coastal	NEACoastal	57.5376	-4.1456
S47	Coastal	NEACoastal	57.7698	-3.88643
S54	Coastal	NEACoastal	57.6832	-2.80137
S56	Coastal	NEACoastal	57.598	-4.01308
S8	Coastal	NEACoastal	57.929	-1.84058
S53	Coastal	NEACoastal	57.7387	-3.92177
tt0702	Coastal	NEACoastal	52.5114	-9.8164
C60	Coastal	NEACoastal	48.7356	-1.8701
S17	Coastal	NEACoastal	57.1037	-7.30746
S10	Pelagic	NEAPelagic	57.3459	-6.10268
S12	Pelagic	NEAPelagic	57.2058	-6.01418
S40	Pelagic	NEAPelagic	56.309	-6.36285
S43	Pelagic	NEAPelagic	57.3197	-7.39694
S9	Pelagic	NEAPelagic	57.1077	-7.29647
IR23	Pelagic	NEAPelagic	52.272	-9.787
IR24	Pelagic	NEAPelagic	52.23	-9.93
IR33	Pelagic	NEAPelagic	52.6906	-9.65944
IR34	Pelagic	NEAPelagic	53.2492	-9.20495
IR36	Pelagic	NEAPelagic	51.6489	-9.89667
92200	Coastal	NEPCoastal	33.0006	-117.005
113122	Coastal	NEPCoastal	33.001	-117.005
115669	Coastal	NEPCoastal	33.0002	-117
117692	Coastal	NEPCoastal	32.0159	-117.005
146414	Coastal	NEPCoastal	32.0147	-117.004
146416	Coastal	NEPCoastal	32.0132	-117.004
146419	Coastal	NEPCoastal	NA	NA
125942	Coastal	NEPCoastal	33.0019	-117.006
125944	Coastal	NEPCoastal	33.0017	-117.007
117693	Pelagic	NEPPelagic	33.0048	-118.005
117696	Pelagic	NEPPelagic	33.0081	-118.009
117698	Pelagic	NEPPelagic	33.0059	-118.005
145428	Pelagic	NEPPelagic	33.0144	-118.01
145429	Pelagic	NEPPelagic	33.0144	-118.01
145430	Pelagic	NEPPelagic	33.0144	-118.01
160317	Pelagic	NEPPelagic	34.0074	-120.004
160321	Pelagic	NEPPelagic	33.0157	-119.01
160322	Pelagic	NEPPelagic	33.0153	-119.014
160326	Pelagic	NEPPelagic	33.0153	-119.013
160335	Pelagic	NEPPelagic	33.0145	-119.017
7Tt156	Pelagic	NWAPelagic	29.0111	-80.0025
7Tt161	Pelagic	NWAPelagic	30.0126	-79.0094
7Tt182	Pelagic	NWAPelagic	32.0139	-78.008
7Tt193	Pelagic	NWAPelagic	32.0066	-78.0073
7Tt270	Pelagic	NWAPelagic	31.0066	-79.0114
7Tt278	Pelagic	NWAPelagic	29.0067	-80.0032
7Tt282	Pelagic	NWAPelagic	29.0014	-80.0007
7Tt284	Pelagic	NWAPelagic	29.001	-79.0116
7Tt287	Pelagic	NWAPelagic	27.0092	-79.0125
7Tt350	Pelagic	NWAPelagic	37.0021	-73.0098
14Tt001	Coastal	NWACoastal	31.0008	-81.0054
14Tt004	Coastal	NWACoastal	31.0009	-81.0053
14Tt006	Coastal	NWACoastal	31.0008	-81.005
14Tt021	Coastal	NWACoastal	31.0012	-81.0049
14Tt022	Coastal	NWACoastal	31.0012	-81.0049
14Tt023	Coastal	NWACoastal	31.0014	-81.0051
14Tt025	Coastal	NWACoastal	31.0015	-81.0053
Ancient	Ancient	Ancient	53.1172	3.51417
tt0702	Coastal	NEACoastal	52.5114	-9.8164
C60	Coastal	NEACoastal	48.7356	-1.8701
S17	Coastal	NEACoastal	57.1037	-7.30746

## Sheet: Fig1c
Figure 1c. Principal component (PC) analysis of pseudo-haploid data from four ancient samples projected on the PCs of 60 contemporary samples mapped to the killer whale reference genome
The scripts for the different steps and data are deposited in the repository Datasuds in the folder 3.1.2.smartpca_fromhaplo
The PCA plot is generated using the file smartpca_run4_60NEA_ALLancient_toKW.evec generated by smartpca and copied below
#eigvals:	6977	5198	3669	1.314 1.152	0.995	0.952	0.939	0.935	0.925
SP1060	0.0839	0.0006	0.0112	0.0082	-0.0305	-0.0254	0.0058	0.0063	-0.0019	-0.0058	aSP1060
2273	0.0933	-0.0137	-0.0189	0.1038	0.1037	0.0232	-0.0225	-0.0733	0.0303	0.0552	a2273
3920	-0.0141	0.0382	-0.0708	0.0437	-0.0241	-0.0496	0.0534	0.042	0.0178	0.0406	a3920
10151	0.0362	0.0617	-0.0405	0.0361	-0.0824	-0.075	0.0926	-0.035	0.0496	0.0395	a10151
Norm	0.0913	0.0982	0.0618	0.0155	-0.0394	-0.048	0.0051	0.0098	-0.0118	-0.0246	EAc
WS	0.1047	0.123	0.0936	0.0053	-0.0285	-0.1829	0.0153	-0.0027	0.0006	-0.0194	EAc
Shan	0.1114	0.1337	0.11	-0.0058	-0.0223	-0.212	0.0158	-0.0015	-0.0037	-0.0104	EAc
IR23	-0.0095	0.0445	-0.1193	0.1044	-0.302	0.0055	-0.0657	0.2832	0.1574	0.1681	EAp
IR24	-0.0076	0.046	-0.1189	0.1083	-0.2756	0.0016	-0.1022	-0.0597	0.2088	-0.5718	EAp
IR33	-0.0068	0.0471	-0.1174	0.1139	-0.2668	0.0356	-0.0816	0.4573	-0.3411	0.1183	EAp
IR34	-0.0104	0.0448	-0.125	0.1049	-0.2536	0.0557	-0.0027	0.2094	0.1424	0.3333	EAp
IR36	-0.0132	0.0426	-0.1263	0.1015	-0.1937	0.0146	0.0217	-0.3517	0.289	0.2012	EAp
S10	-0.0143	0.043	-0.1306	0.1042	-0.22	-0.038	0.0161	-0.4427	-0.0391	0.0353	EAp
S12	-0.0121	0.0417	-0.1248	0.1059	-0.1838	-0.0385	0.0953	-0.2826	0.2847	0.2866	EAp
S27	0.1261	0.1662	0.1469	-0.0119	0.0258	0.2026	0.0059	-0.0253	-0.0086	-0.0102	EAc
S31	0.1321	0.1731	0.159	-0.0071	0.0017	-0.4963	0.0022	0.0435	-0.0107	-0.0084	EAc
S37	0.1258	0.1688	0.147	-0.0075	0.0265	0.1978	0.0048	-0.043	-0.0015	0.0065	EAc
S38	0.1239	0.1684	0.145	-0.0095	0.036	0.4739	-0.0167	-0.0266	-0.0006	-0.0057	EAc
S39	0.1246	0.1638	0.1431	-0.0051	0.0243	0.2342	-0.0045	-0.0343	-0.0002	-0.0217	EAc
S40	-0.0104	0.0423	-0.1243	0.1124	-0.2437	0.037	-0.1366	0.097	0.0474	-0.5627	EAp
S41	0.1277	0.1721	0.1508	-0.011	0.0321	0.1649	-0.0154	-0.0107	0.0031	-0.0035	EAc
S42	0.1313	0.1785	0.1591	-0.0158	0.0444	0.0058	-0.0131	0.0202	0.0183	0.0337	EAc
S43	-0.0121	0.0408	-0.1261	0.1075	-0.2146	0.0366	0.0227	0.1093	-0.3954	0.1711	EAp
S53	0.1343	0.1782	0.1648	-0.0229	0.0503	0.0116	-0.0156	0.0251	0.0152	0.0499	EAc
S54	0.1284	0.1739	0.1531	-0.012	0.0214	0.0248	0.0102	-0.0014	-0.0026	0.0004	EAc
S56	0.1279	0.1653	0.15	-0.0146	0.0018	-0.5174	0.0235	0.0292	-0.0144	-0.0145	EAc
113122	-0.0576	0.0093	-0.1086	-0.3391	0.0254	-0.0174	-0.4875	-0.0917	-0.0512	0.0704	EPp
115669	-0.2408	-0.0898	0.1972	0.0739	-0.0029	0.0009	-0.0274	-0.016	-0.0057	-0.0073	EPc
117692	-0.2207	-0.0811	0.1671	0.0384	0.0012	0.0003	-0.0022	0.002	-0.0077	0.0078	EPc
117696	-0.0587	0.0074	-0.1023	-0.2912	0.0186	-0.0164	-0.2778	0.0136	-0.0125	0.0262	EPp
117698	-0.0561	0.0094	-0.1047	-0.2448	0.0185	0.0037	0.0251	-0.0122	0.0488	0.0229	EPp
125942	-0.2259	-0.0831	0.1728	0.0353	-0.0065	-0.0034	-0.0035	0.0079	0.0013	0.0065	EPc
125944	-0.0618	0.0045	-0.0912	-0.214	0.0131	0.0168	0.2606	0.0375	0.0536	-0.019	EPp
145428	-0.0552	0.01	-0.1008	-0.2029	0.0213	0.0092	0.2545	0.07	0.0645	-0.0266	EPp
145429	-0.0591	0.0071	-0.1028	-0.3199	0.0369	-0.0179	-0.4595	-0.1023	-0.055	0.0691	EPp
145430	-0.057	0.0065	-0.0921	-0.1699	0.0137	0.0044	0.1134	0.013	0.0171	0.002	EPp
146413	-0.2225	-0.081	0.1689	0.0367	-0.0038	0.0024	-0.0019	0.0043	0.0008	0.0043	EPc
146414	-0.2223	-0.0824	0.1687	0.0402	-0.005	0.0036	0.0012	-0.0057	0.0032	0.0052	EPc
146416	-0.2276	-0.0832	0.1778	0.0493	-0.0028	0.003	-0.0108	-0.0048	-0.0001	-0.0081	EPc
146419	-0.2234	-0.0814	0.1707	0.038	-0.0033	-0.0017	-0.0054	0.003	-0.0039	0.0051	EPc
14Tt001	0.2062	-0.2883	0.0303	0.0035	-0.0001	0.0044	-0.0029	0	0.0005	0.0022	WAc
14Tt004	0.204	-0.2853	0.0285	0.0014	-0.001	0.0029	-0.001	0.0024	0	0.0025	WAc
14Tt006	0.2056	-0.2886	0.0302	0.0012	-0.0023	0.0065	-0.0013	0.0007	-0.0001	0.0022	WAc
14Tt021	0.206	-0.2889	0.0292	-0.0002	-0.0025	0.0035	-0.0017	-0.0052	-0.0005	-0.001	WAc
14Tt022	0.2054	-0.287	0.0297	0.0021	-0.0027	0.0062	-0.004	-0.0004	0	0.0018	WAc
14Tt023	0.2059	-0.2872	0.03	0.0017	-0.0031	0.0018	-0.0015	-0.0036	0.0026	-0.0015	WAc
14Tt025	0.2003	-0.2825	0.0266	0.0022	-0.002	0.0026	-0.0011	0.0025	0.0018	0.0049	WAc
160317	-0.2257	-0.0839	0.1744	0.0395	-0.0051	0.0006	-0.0016	0.0016	0.0025	0.0077	EPc
160321	-0.054	0.0097	-0.1042	-0.2233	0.015	0.0059	0.2182	0.0971	0.0393	-0.1045	EPp
160322	-0.0575	0.0069	-0.0967	-0.2043	0.0224	0.0112	0.2595	0.0734	0.0546	-0.0587	EPp
160326	-0.0598	0.0064	-0.0928	-0.2081	0.0268	0.0095	0.2598	0.0628	-0.0145	-0.0252	EPp
160335	-0.0583	0.0071	-0.0993	-0.2219	0.0156	0.0126	0.2249	0.0397	0.0243	-0.0225	EPp
7Tt156	-0.0236	0.0281	-0.1591	0.1929	0.301	-0.0117	-0.0729	0.125	0.1393	0.0221	WAp
7Tt161	-0.0223	0.0288	-0.1469	0.1295	0.119	-0.0263	0.0697	-0.2717	-0.3437	-0.009	WAp
7Tt193	-0.0218	0.0258	-0.1533	0.1678	0.2677	-0.0281	-0.0365	0.0599	0.0359	-0.0393	WAp
7Tt270	-0.0249	0.0276	-0.1606	0.194	0.3258	0.0036	-0.0925	0.1366	0.1794	0.0157	WAp
7Tt278	-0.0241	0.0302	-0.1509	0.1316	0.1515	-0.0428	0.0153	-0.1323	-0.1975	0.0176	WAp
7Tt282	-0.0199	0.0238	-0.1487	0.1572	0.2283	0.0012	-0.0285	0.0718	0.0815	-0.0084	WAp
7Tt284	-0.0214	0.0285	-0.1431	0.109	0.0987	-0.009	0.0369	-0.0917	-0.1487	-0.0498	WAp
7Tt287	-0.024	0.0289	-0.16	0.1735	0.2908	0.0048	-0.0673	0.1119	0.1798	0.0316	WAp
7Tt350	-0.0222	0.0287	-0.1399	0.0813	0.0461	0.032	0.1153	-0.1786	-0.4205	-0.1	WAp
92200	-0.2404	-0.09	0.1968	0.0722	-0.0024	0.0013	-0.0281	-0.0152	-0.0054	-0.0063	EPc

## Sheet: Fig1d
Figure 1d. Ancestry proportions of sample SP1060 identified using factorial analysis
The ancestry proportions, given below, were calculated using the R package tfa using the script and input files deposited on the DataSuds repository in folder 3.3.tfa
ENAc represend the eastern North Atlantic coastal, WNAc the western North Atlantic coastal and ENAp the eastern North Atlantic pelagic
	ENAc	WNAc	ENAp
#Anc	0.427063	0.323145	0.249792

## Sheet: Fig2
Figure 2. Evolutionary relationships between the ancient individual SP1060 and the North Atlantic contemporary bottlenose dolphin populations as inferred using qpBrute.
The parameter file to run qpBrute is given below but the input files in .ind, .snp and .eigenstratgeno format are given on the DataSuds repository in folder 4.2.qpbrute
DIR: /path/Atlantic_noN_SP1060_KW_no_inbreed
indivname: DIR/Atlantic_KW_no_NSP1060_mapKW.ind
snpname: DIR/Atlantic_KW_no_NSP1060_mapKW.snp
genotypename: DIR/Atlantic_KW_no_NSP1060_mapKW.eigenstratgeno
outpop: NULL
useallsnps: YES
blgsize: 0.05
forcezmode: YES
lsqmode: YES
diag: .0001
bigiter: 6
hires: YES
lambdascale: 1
inbreed: YES

## Sheet: Fig3a
Figure 3a. Principal component analysis of the SNPs under repeated selection to coastal habitat in contemporary common bottlenose dolphin individuals and ancient individual SP1060
The vcf file Tt_mappedTt_SP1060_relax_all_7000_minQ25_GQ20_miss_pop5indMAF_paral_nomissSP1060.recode.vcf and the R script to make the PCA plot are deposited on the DataSuds repository in the folder 5.selection

## Sheet: Fig3b
Figure 3a. Neighbour-joining (NJ) tree of the SNPs under repeated selection to coastal habitat in contemporary common bottlenose dolphin individuals and ancient individual SP1060
The vcf file Tt_mappedTt_SP1060_relax_all_7000_minQ25_GQ20_miss_pop5indMAF_paral_nomissSP1060.recode.vcf and the R script to make the NJ tree are deposited on the DataSuds repository in the folder 5.selection

## Sheet: Fig3c_SuppFig12
Figure 3c. Heterozygosity (He) estimated for all the sites under parallel linked selection for each population
Figure 3c and Supplementary Figure 12b show He for all sites (column "all") while Supplementary Figures 12a and 12c show He removing the transitions (column "notrans")
Sample	Pop	all	notrans
SP1060	aSP1060	0.295184	0.101684
Normandy	ENAc	0.245446	0.0924268
West_Scot	ENAc	0.219569	0.0819426
Shannon	ENAc	0.221372	0.0806175
IR23	ENAp	0.142778	0.0519423
IR24	ENAp	0.144677	0.0486732
IR30	ENAp	0.133695	0.0469655
IR33	ENAp	0.15462	0.0535265
IR34	ENAp	0.14183	0.0481072
IR36	ENAp	0.146414	0.0506797
S10	ENAp	0.146817	0.0521394
S12	ENAp	0.160875	0.0559199
S27	ENAc	0.337846	0.107945
S31	ENAc	0.268136	0.0926319
S37	ENAc	0.321787	0.107932
S38	ENAc	0.272474	0.0915253
S39	ENAc	0.281539	0.0966834
S40	ENAp	0.151413	0.0532274
S41	ENAc	0.36455	0.120539
S42	ENAc	0.333297	0.119229
S43	ENAp	0.180666	0.0675295
S53	ENAc	0.318547	0.108952
S54	ENAc	0.325065	0.104373
S56	ENAc	0.270731	0.0944346
113122	ENPp	0.172614	0.0583862
115669	ENPc	0.203821	0.0686639
117692	ENPc	0.234746	0.0806246
117696	ENPp	0.175192	0.05697
117698	ENPp	0.172092	0.0587112
125942	ENPc	0.235304	0.0779693
125944	ENPp	0.201926	0.0734989
145428	ENPp	0.191001	0.0618281
145429	ENPp	0.186579	0.068119
145430	ENPp	0.169378	0.0625125
146413	ENPc	0.240768	0.0798234
146414	ENPc	0.209592	0.0700844
146416	ENPc	0.254	0.0918617
146419	ENPc	0.241603	0.0784234
14Tt001	WNAc	0.31041	0.106817
14Tt004	WNAc	0.32741	0.110784
14Tt006	WNAc	0.292231	0.101256
14Tt021	WNAc	0.317909	0.105416
14Tt022	WNAc	0.316257	0.105646
14Tt023	WNAc	0.351565	0.118881
14Tt025	WNAc	0.324019	0.107919
160317	ENPc	0.256874	0.0915745
160321	ENPp	0.169532	0.0635301
160322	ENPp	0.182662	0.0623457
160326	ENPp	0.197945	0.0667216
160335	ENPp	0.176884	0.0618383
7Tt156	WNAp	0.136528	0.0486141
7Tt161	WNAp	0.152567	0.0533127
7Tt182	WNAp	0.165331	0.0626255
7Tt193	WNAp	0.135313	0.0462956
7Tt270	WNAp	0.129354	0.0432268
7Tt278	WNAp	0.148778	0.0560303
7Tt282	WNAp	0.141719	0.0525098
7Tt284	WNAp	0.158289	0.0586696
7Tt287	WNAp	0.127365	0.0441957
7Tt350	WNAp	0.150677	0.0532224
92200	ENPc	0.20495	0.0679246

## Sheet: SuppFig1
Supplementary Figure 1. Misincorporation pattern plot obtained with MapDamage for the first and last 25 bases
This figure is based on the final bam files, which are too heavy to be included here, and can be generated using the mapping and filtering pipeline given in code_mapping_filtering_ancientDNA.txt on the DataSuds repository and the fastq file on the SRA portal

## Sheet: SuppFig2
Supplementary Figure 2. Time-calibrated phylogenetic tree for the Tursiops truncatus samples
The alignemnt to generate the tree Tursiops_truncatus_Steno_bredanensis_aligned.fas is deposited on the DataSuds repository in the folder 6.mitogenomes

## Sheet: SuppFig3a
Supplementary Figure 3a. Principal component analysis of pseudo-haploid data from 55 contemporary and 1 projected downsampled sample to 0.03x (S27 from the ENAc))
The scripts for the different steps and data are deposited in the repository Datasuds in the folder 3.4.PCA_downsampling_modern
The PCA plot is generated using the file Modern57_003xS27_10Mbp_num.evec generated by smartpca and copied below
#eigvals:	6709	4954	3.560 1.	296 1.152	1012	0.935	0.925	0.923	0.917
IR23	0.0071	0.0613	-0.1077	-0.1204	0.2705	-0.0112	0.1137	0.0307	0.1885	0.5037	EAp
IR24	0.006	0.0629	-0.1065	-0.1269	0.2545	-0.0137	0.2028	-0.0933	0.3793	-0.1365	EAp
IR30	0.0056	0.0627	-0.1072	-0.1232	0.2211	-0.0056	0.0217	-0.0466	0.1925	-0.6892	EAp
IR33	0.0053	0.0634	-0.1061	-0.1295	0.248	0.0216	-0.0195	0.6374	-0.1845	-0.0143	EAp
IR34	0.0082	0.0611	-0.1143	-0.1192	0.2309	0.0378	-0.0282	0.1321	0.0661	0.2696	EAp
IR36	0.0106	0.0587	-0.1143	-0.1079	0.1629	0.0115	0.0366	-0.3923	-0.0456	-0.1266	EAp
S10	0.0126	0.0592	-0.1201	-0.1084	0.1935	-0.0139	-0.0747	-0.3799	-0.2239	-0.052	EAp
S12	0.0098	0.0579	-0.1121	-0.1054	0.1472	-0.0247	-0.076	-0.3432	-0.0644	0.2634	EAp
S27	-0.1102	0.1791	0.161	-0.0015	-0.0002	0.0586	-0.0029	0.0072	-0.0071	0.0086	down
S31	-0.1235	0.1964	0.2054	0.0136	-0.0047	-0.5312	0.0006	0.0186	-0.0084	-0.001	EAc
S37	-0.1173	0.1907	0.19	0.0136	-0.0246	0.2366	-0.0148	-0.0321	-0.0036	0.0026	EAc
S38	-0.1163	0.1899	0.1871	0.009	-0.0233	0.5045	0.0003	-0.009	-0.0062	-0.0138	EAc
S39	-0.1165	0.1842	0.1834	0.0009	-0.0185	0.2287	0.0207	-0.0237	-0.0095	-0.0041	EAc
S40	0.0085	0.0592	-0.113	-0.1202	0.2192	0.0173	0.2274	0.0209	0.1039	0.1174	EAp
S41	-0.1201	0.1954	0.197	0.0144	-0.0262	0.2128	-0.0019	-0.0064	-0.0078	-0.0023	EAc
S42	-0.1226	0.2031	0.2073	0.0209	-0.0427	-0.0221	0.0066	0.012	0.0037	0.0383	EAc
S43	0.0099	0.0573	-0.1149	-0.1227	0.1996	-0.0006	-0.1599	0.322	-0.2502	-0.1502	EAp
S53	-0.1263	0.2036	0.2145	0.0272	-0.0472	-0.0096	0.0024	0.0166	-0.0012	0.0334	EAc
S54	-0.1197	0.1948	0.1959	0.0142	-0.0106	-0.0386	-0.005	0.0064	0.0174	-0.0284	EAc
S56	-0.1203	0.1874	0.1934	0.0151	-0.0035	-0.5479	-0.0154	0.0096	0.0028	-0.0206	EAc
113122	0.0525	0.0166	-0.101	0.338	-0.0023	-0.0017	0.4527	0.0181	-0.1967	-0.0386	EPp
115669	0.2297	-0.1336	0.1856	-0.0748	0.0005	-0.0014	0.0214	0.0001	-0.0165	-0.0098	EPc
117692	0.2102	-0.1184	0.1566	-0.0377	-0.0055	0.0003	0.0005	0.0038	-0.0083	-0.0006	EPc
117696	0.0539	0.0142	-0.0947	0.295	0.0024	-0.0014	0.2681	0.0403	-0.0712	0.0097	EPp
117698	0.0502	0.0169	-0.0968	0.2534	0.0036	0.0038	-0.0279	-0.023	0.0029	0.0232	EPp
125942	0.2153	-0.1215	0.1621	-0.0373	0.0033	-0.0008	0.0035	-0.0034	0.0011	0.0041	EPc
125944	0.0571	0.0098	-0.0848	0.2173	-0.0016	-0.0003	-0.2487	-0.01	0.1212	0.004	EPp
145428	0.0508	0.0161	-0.093	0.2058	-0.001	0.0004	-0.2421	-0.0025	0.138	0.0018	EPp
145429	0.0539	0.0134	-0.0954	0.3185	-0.0149	-0.01	0.4263	-0.0106	-0.1936	-0.0437	EPp
145430	0.0513	0.0132	-0.0864	0.1743	-0.0085	-0.0034	-0.101	-0.0078	0.0495	0.0036	EPp
146413	0.2122	-0.1188	0.1587	-0.0386	0.0025	0.0021	0.0052	0	-0.0031	0.0012	EPc
146414	0.2122	-0.1202	0.1579	-0.0411	-0.0013	0.0025	0.002	-0.0058	-0.0045	0.0059	EPc
146416	0.2165	-0.1224	0.1666	-0.0533	0.0014	0.0008	0.0115	-0.0004	-0.0017	0.0004	EPc
146419	0.2129	-0.1193	0.1603	-0.0393	0.0017	-0.0016	0.0025	0.0025	0.0002	0.0056	EPc
14Tt001	-0.2443	-0.26	0.0155	-0.0025	0.002	0.0006	0.0027	0.0008	-0.002	0.0004	WAc
14Tt004	-0.2407	-0.2569	0.0142	-0.0015	-0.0009	-0.0022	0.0021	0.0005	-0.0002	0.0042	WAc
14Tt006	-0.2432	-0.2605	0.0153	-0.0036	0.0042	0.0018	0.0019	0.0008	0.0001	-0.0024	WAc
14Tt021	-0.243	-0.2598	0.0147	-0.001	0.004	0.002	0.0015	-0.0017	-0.001	0.0011	WAc
14Tt022	-0.243	-0.2585	0.0153	-0.0022	0.0054	0.0054	0.0021	0.0004	-0.0024	-0.0018	WAc
14Tt023	-0.2441	-0.259	0.0157	-0.003	0.0048	-0.0021	0.0028	-0.0037	0.0003	-0.0019	WAc
14Tt025	-0.2373	-0.2545	0.0127	-0.004	0.0019	-0.0016	-0.0022	0.0006	0.0021	0.0016	WAc
160317	0.2153	-0.1232	0.1639	-0.0406	0.0036	0.0022	0.0027	-0.004	0.0042	0.001	EPc
160321	0.0488	0.0158	-0.0953	0.2279	-0.0002	0.0038	-0.2042	0.0454	0.137	0.0378	EPp
160322	0.0513	0.0138	-0.09	0.2089	-0.0025	0.006	-0.238	0.0191	0.163	0.0202	EPp
160326	0.0545	0.0119	-0.0858	0.2135	-0.0141	0.0037	-0.2319	-0.0008	0.0961	-0.0071	EPp
160335	0.0527	0.0136	-0.0931	0.2226	0.0039	0.0028	-0.1841	0.0116	0.0853	-0.0002	EPp
7Tt156	0.0188	0.0449	-0.1493	-0.17	-0.3202	-0.0086	0.0813	0.0536	0.1493	-0.0225	WAp
7Tt161	0.0181	0.0456	-0.1357	-0.1159	-0.1427	-0.0156	-0.1102	-0.1241	-0.3597	0.0984	WAp
7Tt193	0.0176	0.042	-0.143	-0.1392	-0.2775	-0.0173	0.0491	0.0408	0.0511	-0.0268	WAp
7Tt270	0.0208	0.0442	-0.1499	-0.1613	-0.3344	0.0045	0.1086	0.0658	0.1799	-0.0239	WAp
7Tt278	0.0196	0.0459	-0.1395	-0.1096	-0.1719	-0.0462	-0.0485	-0.0817	-0.2255	0.0943	WAp
7Tt282	0.0159	0.0399	-0.1393	-0.1356	-0.2473	0.0064	0.0413	0.0383	0.0887	-0.0093	WAp
7Tt284	0.0168	0.0437	-0.1318	-0.092	-0.1143	-0.0091	-0.0333	-0.0102	-0.1482	0.0038	WAp
7Tt287	0.02	0.0455	-0.1489	-0.1517	-0.3129	-0.0046	0.0847	0.0604	0.1971	0.0401	WAp
7Tt350	0.0185	0.0437	-0.1293	-0.0767	-0.0614	0.0284	-0.1752	0.0095	-0.3583	-0.1515	WAp
92200	0.2293	-0.1325	0.1848	-0.0742	0.0009	-0.0019	0.0204	0.0002	-0.0149	-0.0088	EPc

[truncated: 13 more sheets: SuppFig3b, SuppFig4, SuppFig5, SuppFig6, SuppFig7, SuppFig8, SuppFig9a, SuppFig9b, SuppFig10a, SuppFig10b, SuppFig11, SuppFig13, SuppFig14]
